# Supplementary material for: Risk of Anxiety and Depression after Diagnosis of Young-Onset Colorectal Cancer: A Population-Based Cohort Study
Source: Curr Oncol. 2022 Apr 27;29(5):3072–81. doi: 10.3390/curroncol29050249 (PMC9140150; doi:10.3390/curroncol29050249)
Supplement: Supplementary file 1 [file curroncol-29-00249-s001.zip]

Archive with 1 entries (1 files):
- curroncol-1673731-supplementary.pdf
